# Supplementary material for: First Report of Orthonairovirus songlingense in Haemaphysalis concinna Ticks from Russia
Source: Viruses. 2026 Jun 22;18(6):688. doi: 10.3390/v18060688 (PMC13307660; doi:10.3390/v18060688)
Supplement: Supplementary file 1 [file viruses-18-00688-s001.zip › Table S3.xlsx]

## Sheet: Итог
	Identity level of nucleotide (lower triangle) and amino acid sequences (upper triangle) of identified Russian SGLV isolates compare to SGLV prototype isolates. Russian SGLV isolates identified in this study are highlighted in bold black. Isolates detected in Homo sapiens are highlighted in bold red. Other isolates from Haemaphysalis ticks are highlighted in black.
		PX461779 SGTV Altai	PX461780 SGTV Khabarovsk	PX461781 SGTV Amur-1	PX461782 SGTV Amur-2	PX461783 SGTV Amur-3	PX461784 SGTV Amur-4	PX461785 SGTV Amur-5	PX461786 SGTV Amur-6	PX461787 SGTV Amur-7	PX461788 SGTV Birobidzhan-1	PX461789 SGTV Birobidzhan-2	MT328780 SGTV YC585	PQ475699 SGTV NE-WEQH	PQ475697 SGTV NE-MEDG5	PQ475700 SGTV NE-2AT7	PQ475698 SGTV NE-GH1	ON408078 SGTV NE-TH1	PQ475703 SGTV NE-GH4	PQ475702 SGTV NE-MEDG2	ON408081 SGTV NE-TH2	PQ475705 SGTV NE-GLPC1	PQ475704 SGTV NE-GPLC5	PV607246 SGTV SGLV-HaC-1	PQ475701 SGTV NE-MEDG1	PV034577 SGTV JLYB-2024-3	NC079002 SGTV HLJ1202
	PX461779 SGTV Altai		99.5893	99.5893	99.5893	99.5893	99.5893	99.5893	99.5893	99.5893	99.384	99.5893	99.5893	99.5893	99.384	99.5893	99.5893	99.384	99.384	99.384	99.1786	99.5893	99.5893	99.1786	98.5626	98.9733	97.9466
	PX461780 SGTV Khabarovsk	97.769		100	100	100	100	100	100	100	99.7947	100	100	100	99.7947	100	100	99.7947	99.7947	99.7947	99.5893	100	100	99.5893	98.9733	99.384	98.3573
	PX461781 SGTV Amur-1	97.7034	99.2782		100	100	100	100	100	100	99.7947	100	100	100	99.7947	100	100	99.7947	99.7947	99.7947	99.5893	100	100	99.5893	98.9733	99.384	98.3573
	PX461782 SGTV Amur-2	97.8346	99.4094	99.8688		100	100	100	100	100	99.7947	100	100	100	99.7947	100	100	99.7947	99.7947	99.7947	99.5893	100	100	99.5893	98.9733	99.384	98.3573
	PX461783 SGTV Amur-3	97.769	99.0814	99.147	99.2782		100	100	100	100	99.7947	100	100	100	99.7947	100	100	99.7947	99.7947	99.7947	99.5893	100	100	99.5893	98.9733	99.384	98.3573
	PX461784 SGTV Amur-4	97.9003	99.4751	99.4094	99.5407	99.2126		100	100	100	99.7947	100	100	100	99.7947	100	100	99.7947	99.7947	99.7947	99.5893	100	100	99.5893	98.9733	99.384	98.3573
	PX461785 SGTV Amur-5	97.6378	98.7533	98.9501	99.0814	98.7533	99.0157		100	100	99.7947	100	100	100	99.7947	100	100	99.7947	99.7947	99.7947	99.5893	100	100	99.5893	98.9733	99.384	98.3573
	PX461786 SGTV Amur-6	97.8346	99.4094	99.3438	99.4751	99.147	99.6719	99.0814		100	99.7947	100	100	100	99.7947	100	100	99.7947	99.7947	99.7947	99.5893	100	100	99.5893	98.9733	99.384	98.3573
	PX461787 SGTV Amur-7	97.6378	98.7533	98.9501	99.0814	98.7533	99.0157	100	99.0814		99.7947	100	100	100	99.7947	100	100	99.7947	99.7947	99.7947	99.5893	100	100	99.5893	98.9733	99.384	98.3573
	PX461788 SGTV Birobidzhan-1	97.4409	98.622	98.8189	98.9501	98.7533	98.8845	99.0814	98.8189	99.0814		99.7947	99.7947	99.7947	99.5893	99.7947	99.7947	99.5893	99.5893	99.5893	99.384	99.7947	99.7947	99.384	98.768	99.1786	98.152
	PX461789 SGTV Birobidzhan-2	97.769	98.9501	99.147	99.2782	98.9501	99.0814	98.7533	99.0157	98.7533	98.622		100	100	99.7947	100	100	99.7947	99.7947	99.7947	99.5893	100	100	99.5893	98.9733	99.384	98.3573
	MT328780 SGTV YC585	97.8346	99.147	99.2126	99.3438	99.147	99.4094	98.9501	99.2126	98.9501	98.8189	99.147		100	99.7947	100	100	99.7947	99.7947	99.7947	99.5893	100	100	99.5893	98.9733	99.384	98.3573
	PQ475699 SGTV NE-WEQH	97.9659	99.147	99.2126	99.3438	99.147	99.4094	99.0814	99.3438	99.0814	98.9501	99.147	99.3438		99.7947	100	100	99.7947	99.7947	99.7947	99.5893	100	100	99.5893	98.9733	99.384	98.3573
	PQ475697 SGTV NE-MEDG5	97.9003	98.9501	99.0157	99.147	98.9501	99.2126	99.0157	99.147	99.0157	98.7533	98.9501	99.147	99.2782		99.7947	99.7947	99.5893	99.5893	99.5893	99.384	99.7947	99.7947	99.384	98.9733	99.1786	98.152
	PQ475700 SGTV NE-2AT7	97.8346	99.0157	98.9501	99.0814	98.8845	99.147	98.8189	99.0814	98.8189	98.8189	98.9501	99.0814	99.2126	99.0157		100	99.7947	99.7947	99.7947	99.5893	100	100	99.5893	98.9733	99.384	98.3573
	PQ475698 SGTV NE-GH1	97.8346	99.0157	99.0814	99.2126	99.0157	99.2782	99.0814	99.2126	99.0814	98.8189	99.0157	99.2126	99.3438	99.8031	99.0814		99.7947	99.7947	99.7947	99.5893	100	100	99.5893	98.9733	99.384	98.3573
	ON408078 SGTV NE-TH1	97.8346	99.147	99.2126	99.3438	99.147	99.4094	98.9501	99.3438	98.9501	98.8189	99.0157	99.2126	99.3438	99.147	99.0814	99.2126		99.5893	99.5893	99.384	99.7947	99.7947	99.384	98.768	99.1786	98.152
	PQ475703 SGTV NE-GH4	97.769	98.9501	99.0157	99.147	98.9501	99.2126	99.0157	99.147	99.0157	98.7533	98.9501	99.147	99.2782	99.7375	99.0157	99.9344	99.147		100	99.384	99.7947	99.7947	99.384	99.1786	99.1786	98.152
	PQ475702 SGTV NE-MEDG2	97.769	98.9501	99.0157	99.147	98.9501	99.2126	99.0157	99.147	99.0157	98.7533	98.9501	99.147	99.2782	99.7375	99.0157	99.9344	99.147	100		99.384	99.7947	99.7947	99.384	99.1786	99.1786	98.152
	ON408081 SGTV NE-TH2	97.769	99.0814	99.0157	99.147	98.9501	99.2126	98.8845	99.147	98.8845	98.7533	98.9501	99.147	99.4094	99.0814	99.0157	99.147	99.147	99.0814	99.0814		99.5893	99.5893	99.1786	98.5626	98.9733	97.9466
	PQ475705 SGTV NE-GLPC1	97.7034	98.8845	98.9501	99.0814	98.8845	99.2782	98.9501	99.0814	98.9501	98.6877	98.8845	99.2126	99.2126	99.147	98.9501	99.2126	99.0814	99.147	99.147	99.0157		100	99.5893	98.9733	99.384	98.3573
	PQ475704 SGTV NE-GPLC5	97.7034	98.8845	98.9501	99.0814	98.8845	99.2782	98.9501	99.0814	98.9501	98.6877	98.8845	99.2126	99.2126	99.147	98.9501	99.2126	99.0814	99.147	99.147	99.0157	100		99.5893	98.9733	99.384	98.3573
	PV607246 SGTV SGLV-HaC-1	97.8346	99.0157	99.0814	99.2126	99.0157	99.2782	98.9501	99.2126	98.9501	98.8189	99.0157	99.2126	99.3438	99.147	99.0814	99.2126	99.2126	99.147	99.147	99.2782	99.0814	99.0814		98.5626	98.9733	97.9466
	PQ475701 SGTV NE-MEDG1	97.5066	98.6877	98.7533	98.8845	98.6877	98.9501	98.7533	98.8845	98.7533	98.4908	98.6877	98.8845	99.0157	99.5407	98.7533	99.6719	98.8845	99.7375	99.7375	98.8189	98.8845	98.8845	98.8845		98.3573	97.3306
	PV034577 SGTV JLYB-2024-3	97.3753	98.5564	98.7533	98.622	98.4252	98.6877	98.3596	98.622	98.3596	98.2283	98.4252	98.622	98.7533	98.5564	98.622	98.622	98.622	98.5564	98.5564	98.5564	98.5564	98.5564	98.622	98.294		98.152
	NC079002 SGTV HLJ1202	96.916	98.0971	98.1627	98.294	98.0971	98.4908	98.0315	98.294	98.0315	97.9003	98.0971	98.8189	98.4252	98.2283	98.1627	98.294	98.294	98.2283	98.2283	98.2283	98.294	98.294	98.294	97.9659	97.8346
